# Supplementary material for: Alkaline water improves exercise-induced metabolic acidosis and enhances anaerobic exercise performance in combat sport athletes
Source: PLoS One. 2018 Nov 19;13(11):e0205708. doi: 10.1371/journal.pone.0205708 (PMC6242303; doi:10.1371/journal.pone.0205708)
Supplement: S1 Table — (XLSX) [file pone.0205708.s001.xlsx]

## Sheet: Sheet1
		Wingate Lower Limbs Total Work Control group	Wingate Lower Limbs Total Work Experimental group	Wingate Upper Limbs Total Work Control group	Wingate Upper Limbs Total Work Experimental group
	Before	283.474	276.041	136.104	138.15
	After	288.254	292.957	144.184	156.368
