# Supplementary material for: Alkaline water improves exercise-induced metabolic acidosis and enhances anaerobic exercise performance in combat sport athletes
Source: PLoS One. 2018 Nov 19;13(11):e0205708. doi: 10.1371/journal.pone.0205708 (PMC6242303; doi:10.1371/journal.pone.0205708)
Supplement: S2 Table — (XLSX) [file pone.0205708.s002.xlsx]

## Sheet: Sheet1
c						Wingate KD		Wingate KG		Wingate KD		Wingate KG		Wingate KD		Wingate KG		Laktat		pH blood		HCO3 (mM/L)		NA+			K+
Experimental						Mean Power (W/kg)				Peak Power (W/kg)				Total Work (J/kg)
Dependent variable	VO2max	Age	Heigh	Body mass	TBW	Wingate KD MP 1	Wingate KD MP 2	Wingate KG MP 1	Wingate KG MP 2	Wingate KD PP 1	Wingate KD PP 2	Wingate KG PP 1	Wingate KG PP 2	Wingate KD TW 1	Wingate KD TW 2	Wingate KG TW 1	Wingate KG TW 2	LA rest	LA max	pH rest	pH max	HCO3 rest	HCO3 max	NA+ before	NA+ after	NA+ 24h	K+ before	K+ after	K+ 24h	Urine pH	SG
Before	64.7	22.7	181.2	76.1	48.3	8.69	7.35	4.33	3.87	15.02	13.2	8.94	8.46	274.01	271.05	149.02	121.2	1.27	21.06	7.35	7.15	23.4	12.3	132	140	137	4.2	4.2	5.7	5	1.012
Before	64.7	22.7	181.2	92.1	54.6	9.07	7.92	4.2	3.42	17.8	16.46	8.71	7.42	277.07	278.01	154.07	123.2	2.79	18.12	7.36	7.17	23.8	13.2	136	141	137	4.9	4	4.3	5.5	1.015
Before	64.7	22.7	181.2	83.2	46.6	7.94	7.03	4.02	4.45	13.44	13.65	7.07	6.87	278.02	277.06	143.11	121.2	2.33	17.14	7.38	7.15	24.5	13.5	133	138	134	4.6	4.2	4.4	5.5	1.012
Before	64.7	22.7	181.2	82.1	51.4	10.67	7.87	4.07	4.59	20.87	19.52	7.49	7.3	276.06	280.02	174.2	140.2	2.18	20.64	7.34	7.09	23.1	12.1	134	136	133	4.5	3.8	4.3	5	1.022
Before	64.7	22.7	181.2	89.2	59	10.11	8.81	4.71	4.16	22.65	19.47	7.23	8.8	279.05	275.01	138.15	146.11	1.85	20.14	7.37	7.1	24.5	13.4	132	144	136	4.6	4.1	4.8	6.5	1.026
Before	64.7	22.7	181.2	82.2	54.2	9.81	7.62	4.58	3.93	19.5	17.28	7.96	6.99	272.03	278.09	149.12	131.1	2.52	17.84	7.36	7.16	23.8	12.7	136	137	137	4.9	4.4	4.7	6	1.022
Before	64.7	22.7	181.2	86.2	53.2	10.23	8.81	4.17	4.88	20.84	19.46	7.86	8.94	280.02	274.05	140.12	123.1	1.62	17.87	7.34	7.17	24.2	13.6	132	144	136	4.6	4.1	4.8	6.5	1.026
Before	64.7	22.7	181.2	86.5	54.1	9.76	8.45	4.92	4.76	19.86	18.43	7.87	8.43	272.03	275.03	122.1	134.4	1.34	19.87	7.35	7.12	23.7	12.4	136	137	137	4.9	4.4	4.7	6	1.017
After	64.7	22.7	181.2	76.1	48.3	8.49	8.35	5.05	4.93	17.23	16.98	9.4	9.21	294.91	288.88	156.2	151.3	0.93	21.97	7.44	7.16	27.2	13.8	132	138	132	4.5	4.3	4.7	6	1.008
After	64.7	22.7	181.2	92.1	54.6	10	9.82	5.25	4.87	19.8	16.81	9.46	8.92	291.87	294.34	168.37	140.54	1.56	21.31	7.46	7.18	26.5	14.3	134	141	138	4	3.9	5.1	6	1.012
After	64.7	22.7	181.2	83.2	46.6	8.12	9.94	5.03	4.76	14.76	14.32	7.87	7.46	297.05	287.91	164.4	152.3	1.48	20.11	7.45	7.15	27.3	13.7	138	140	137	4.5	4.2	4.5	6	1.009
After	64.7	22.7	181.2	82.1	51.4	10.31	9.23	5.73	4.55	20.2	18.9	8.75	9.07	299.61	295.98	178.3	158.2	1.2	21.84	7.48	7.14	26.3	14.2	133	136	133	4.7	4.5	4.6	6	1.011
After	64.7	22.7	181.2	89.2	59	9.81	8.97	5.07	5.53	20.85	19.89	9.63	8.85	296.76	289.76	156.37	156.27	1.74	21.04	7.43	7.13	27.4	14.3	131	135	135	5	4.6	4.9	7.5	1.004
After	64.7	22.7	181.2	82.2	54.2	9.93	9.22	4.57	4.48	18.89	18.45	8.11	8.44	289.56	292.89	154.3	136.2	0.91	20.82	7.42	7.18	25.9	13.6	135	137	136	4.8	4.6	4.8	7	1.012
After	64.7	22.7	181.2	86.2	53.2	10.12	9.92	5.92	5.77	20.72	19.54	8.74	9.88	298.94	285.94	146.4	166.27	1.45	21.76	7.44	7.2	27.3	14.1	131	135	135	5	4.6	4.9	7.5	1.004
After	64.7	22.7	181.2	86.5	54.1	9.79	9.58	5.06	5.21	18.97	18.46	9.72	9.12	286.98	295.98	164.1	152.4	1.12	20.73	7.45	7.15	26.2	13.1	135	137	136	4.8	4.6	4.8	7	1.009
Control						Mean Power (W/kg)				Peak Power (W/kg)				Total Work (J/kg)
Dependent variable	VO2max	Age	Heigh	Body mass	TBW	Wingate KD MP 1	Wingate KD MP 2	Wingate KG MP 1	Wingate KG MP 2	Wingate KD PP 1	Wingate KD PP 2	Wingate KG PP 1	Wingate KG PP 2	Wingate KD TW 1	Wingate KD TW 2	Wingate KG TW 1	Wingate KG TW 2	LA rest	LA max	pH rest	pH max	HCO3 rest	HCO3 max	NA+ before	NA+ after	NA+ 24h	K+ before	K+ after	K+ 24h	Urine pH	SG
Before	64.7	23	182.2	76.1	12.1	8.23	7.35	4.63	3.87	15.02	13.2	7.76	8.46	259.2	278.3	129.9	121.2	1.27	21.06	7.31	7.15	23.4	12.3	132	140	137	4.2	4.1	5.7	5	1.012
Before	62.6	22	177	84.3	9.8	7.87	7.92	4.32	3.42	17.8	16.46	7.42	6.93	270.5	246.23	141.23	138.3	2.79	18.12	7.36	7.17	23.8	13.2	136	141	137	4.9	4.1	4.3	5.5	1.015
Before	65.1	24	176.5	77.8	10.6	7.94	7.03	4.12	4.45	13.44	13.65	6.97	6.87	264.43	294.76	143.9	121.2	2.33	17.14	7.34	7.15	24.5	13.5	133	138	134	4.6	4.2	4.4	5.5	1.012
Before	62.2	23	182.2	82.1	10.4	7.67	7.87	3.87	4.59	20.87	19.52	7.3	7.56	289.5	280.4	139.2	140.4	2.18	20.64	7.34	7.09	23.1	12.1	134	136	133	4.5	4	4.3	5	1.022
Before	59.9	20	176	79.4	9.7	8.14	8.81	4.41	4.66	22.65	19.47	8.24	8.8	269.12	282.4	153.6	147.5	1.85	20.14	7.3	7.1	24.5	13.4	132	144	136	4.6	4.1	4.8	6.5	1.026
Before	62.3	22	178.2	78	11.1	8.51	7.62	4.15	3.93	19.5	17.28	7.83	7.29	259.2	283.24	140.3	161.1	2.52	17.94	7.36	7.16	23.8	12.7	136	137	137	4.9	4.2	4.7	6	1.022
Before	63.4	24	178	78.2	11.1	7.23	8.81	4	4.88	20.84	19.46	8.94	8.82	274.2	249.5	137.6	153.1	1.62	17.87	7.34	7.17	24.2	13.6	132	144	136	4.6	4.1	4.8	6.5	1.026
Before	60.6	21	176.3	77.8	11.7	7.46	8.45	3.92	4.76	19.86	18.43	7.73	8.43	297.7	292.8	137.1	134.4	1.34	19.87	7.31	7.12	23.7	12.4	136	137	137	4.9	4.1	4.7	6	1.017
After	64.7	23	182.2	76.1	12.1	8.18	8.23	4.43	4.63	17.23	16.98	8.46	8.21	264.2	248.6	127.2	136.3	0.93	21	7.33	7.16	23.2	12.8	132	138	132	4.5	4.1	4.7	5	1.011
After	62.6	22	177	84.3	9.8	7.87	8.17	4.82	4.32	19.8	16.81	7.42	7.92	284.2	282.12	144.3	140.54	2.56	19.12	7.36	7.18	23.9	13.3	134	141	138	4	4.2	5.1	5.5	1.016
After	65.1	24	176.5	77.8	10.6	7.94	7.24	3.92	4.12	14.76	14.32	6.87	7.26	248.12	244.34	131.2	125.3	2.58	18.14	7.31	7.15	24.3	13.2	138	140	137	4.5	4	4.5	5.5	1.012
After	62.2	23	182.2	82.1	10.4	8.67	7.27	4.23	3.87	20.2	18.9	7.42	8.07	319.1	289.4	145.3	148.5	1.96	18.44	7.32	7.14	23.8	12.2	133	136	133	4.7	4.3	4.6	5.5	1.021
After	59.9	20	176	79.4	9.7	8.14	8.14	4.11	4.41	20.85	19.89	8.8	8.71	268.7	293.1	147.5	145.3	1.34	19.14	7.38	7.13	23.4	13.5	131	135	135	5	4.2	4.9	6	1.026
After	62.3	22	178.2	78	11.1	7.34	8.51	4.15	4.15	18.89	18.45	6.99	8.44	249.12	292.4	144.1	156.2	0.91	17.94	7.39	7.18	23.1	12.6	135	137	136	4.8	3.9	4.8	5.5	1.021
After	63.4	24	178	78.2	11.1	7.23	8.23	4.34	4	20.72	19.54	8.94	8.57	264.12	225.3	138.1	146.4	1.45	17.87	7.32	7.2	24.3	13.1	131	135	135	5	4	4.9	6.5	1.024
After	60.6	21	176.3	77.8	11.7	8.46	7.96	4.22	4.12	18.97	18.46	8.43	7.92	314.4	293.4	134.4	139.4	1.32	19.47	7.34	7.15	26.2	12.1	135	137	136	4.8	4.2	4.8	6.5	1.021
